# Supplementary material for: Maximizing the Performance of Similarity-Based Virtual Screening Methods by Generating Synergy from the Integration of 2D and 3D Approaches
Source: Int J Mol Sci. 2022 Jul 13;23(14):7747. doi: 10.3390/ijms23147747 (PMC9322642; doi:10.3390/ijms23147747)
Supplement: Supplementary file 1 [file ijms-23-07747-s001.zip]

Archive with 1 entries (1 files):
- ijms-1795436-supplementary.pdf
